# Supplementary material for: Residual Error Based Anomaly Detection Using Auto-Encoder in SMD Machine Sound
Source: Sensors (Basel). 2018 Apr 24;18(5):1308. doi: 10.3390/s18051308 (PMC5982511; doi:10.3390/s18051308)
Supplement: Supplementary file 1 [file sensors-18-01308-s001.zip]

Archive with 4 entries (4 files):
- Case1_C_Line_Normal.wav
- Case2_C_Line_Non_greased.wav
- Case3_C_Line_Intermittent_Noise.wav
- Case4_B_Line_(Sample).wav
